# Supplementary material for: An acid-tolerance response system protecting exponentially growing Escherichia coli
Source: Nat Commun. 2020 Mar 20;11:1496. doi: 10.1038/s41467-020-15350-5 (PMC7083825; doi:10.1038/s41467-020-15350-5)
Supplement: Supplementary file 4 — Supplementary Data 1 [file 41467_2020_15350_MOESM4_ESM.xlsx]

## Sheet: Sheet1
Supplementary Data 1. Bacterial strains and plasmids used in this study
strain or plasmid	Description	Source
Strains
DH5α	F– supE44 ΔlacU169 (ϕ80 lacZ ΔM15) hsdR17 recA1 endA1 gyrA96 thi-1 relA1	Invitrogen
BW25113	rrnB3 ΔlacZ4787 hsdR514 Δ(araBAD)567 Δ(rhaBAD)568 rph-1	NBRPa
BL21(DE3)	F– ompT gal dcm lon hsdSB (rB- mB-) λ(DE3)	Invitrogen
χ7213	thi-1 thr-1 leuB6 glnV44 fhuA21 lacY1 recA1 RP4-2-Tc::Mu λpir ΔasdA4 Δzhf-2::Tn10	Dr. Roy Curtiss III
CY55	fabA2(ts)	CGSCb
CY288	fabB15(ts)	CGSCb
Q1750	BW25113 ΔcpxR::KmR	NBRPa
Q1777	BW25113 fabA-his6	this study
Q1778	BW25113 fabB-his6	this study
Q1903	BW25113 fabA-his6 ΔcpxR::KmR	this study
Q1848	BW25113 fabB-his6 ΔcpxR::KmR	this study
Q2338	BW25113 fabA-his6 CpxR site-	this study
Q2340	BW25113 fabB-his6 CpxR site-	this study
Q1981	BW25113 cpxA-his6::KmR	this study
Q2165	BW25113 fabA-his6 ΔcpxA::KmR	this study
Q1894	BW25113 fabB-his6 ΔcpxA::KmR	this study
Q2292	BW25113 phoQ-cpxA fusion	this study
Q2419	BW25113 ΔfabR ΔfadR	this study
Q1013	Salmonella typhimurium LT2	CGMCCc
Q2086	Pseudomonas aeruginosa PAO1	CGMCCc
Q1188	Klebsiella pneumoniae ATCC25955	CICCd
Q3179	Shigella flexneri 2a str. 2457T	ATCCe
Plasmids
pKD4	repR6K γ ApR FRT KmR FRT	CGSCb
pKD46	reppSC101ts ApR ParaBAD γ β exo	CGSCb
pCP20	reppSC101ts ApR CmR cI857 λPR FLP	CGSCb
pRE112	oriT oriV sacB CmR	Dr. Roy Curtiss III
pTrcHis2B	reppBR322 ApR lacIq Ptrc	Invitrogen
pBAD18-Kan	reppBR322 KanR araC PBAD	1
pBAD18-Cm	reppBR322 CmR araC PBAD	1
pACYCDuet-1	repp15A CmR lacI PT7	Novagen
pA-accADBC	repp15A CmR lacI PT7 accA PT7 accD PT7 accBC	2
pA-accADBC-fabA	repp15A CmR lacI PT7 accA fabA PT7 accD PT7 accBC	this study
pMCR-N2-51CT7	reppBR322 AmpR lacI Plac2-51 His6-mcr1-549 PT7 His6-mcr550-1219	3
pTrc-fabA	reppBR322 ApR lacIq Ptrc fabA	this study
pTrc-fabB	reppBR322 ApR lacIq Ptrc fabB	this study
pTrc-nlpE	reppBR322 ApR lacIq Ptrc nlpE	this study
pTrc-cpxA	reppBR322 ApR lacIq Ptrc cpxA-his6	this study
pTrc-cpxR	reppBR322 ApR lacIq Ptrc his6-cpxR	this study
pTrc-cpxA-atoS	reppBR322 ApR lacIq Ptrc cpxA1-26-atoS38-191-cpxA165-458-his6	this study
pTrc-cpxA E37A	reppBR322 ApR lacIq Ptrc cpxA-his6 E37A	this study
pTrc-cpxA E42A	reppBR322 ApR lacIq Ptrc cpxA-his6 E42A	this study
pTrc-cpxA E50A	reppBR322 ApR lacIq Ptrc cpxA-his6 E50A	this study
pTrc-cpxA H52A	reppBR322 ApR lacIq Ptrc cpxA-his6 H52A	this study
pTrc-cpxA E54A	reppBR322 ApR lacIq Ptrc cpxA-his6 E54A	this study
pTrc-cpxA E56A	reppBR322 ApR lacIq Ptrc cpxA-his6 E56A	this study
pTrc-cpxA E91A	reppBR322 ApR lacIq Ptrc cpxA-his6 E91A	this study
pTrc-cpxA E98A	reppBR322 ApR lacIq Ptrc cpxA-his6 E98A	this study
pTrc-cpxA E101A	reppBR322 ApR lacIq Ptrc cpxA-his6 E101A	this study
pTrc-cpxA H117A	reppBR322 ApR lacIq Ptrc cpxA-his6 H117A	this study
pTrc-cpxA E127A	reppBR322 ApR lacIq Ptrc cpxA-his6 E127A	this study
pTrc-cpxA E138A	reppBR322 ApR lacIq Ptrc cpxA-his6 E138A	this study
pTrc-cpxA H52R	reppBR322 ApR lacIq Ptrc cpxA-his6 H52R	this study
pTrc-cpxA H52K	reppBR322 ApR lacIq Ptrc cpxA-his6 H52K	this study
pTrc-cpxA H117R	reppBR322 ApR lacIq Ptrc cpxA-his6 H117R	this study
pTrc-cpxA H117K	reppBR322 ApR lacIq Ptrc cpxA-his6 H117K	this study
pBAD-pHluorin2	reppBR322 KanR araC PBAD pHluorin2	this study
pBAD-fabA	reppBR322 KanR araC PBAD fabA	this study
pBAD-nlpE	reppBR322 CmR araC PBAD nlpE	this study
pACYC-slyB	repp15A CmR lacI PslyB slyB-his6	this study
pACYC-rstA	repp15A CmR lacI PrstA rstA-his6	this study
a National BioResource Project, National Institute of Genetics
b The Coli Genetic Stock Center at Yale University
c China General Microbiological Culture Collection Center
d China Center of Industrial Culture Collection
e American type culture collection
Supplementary References
1. Guzman LM, Belin D, Carson MJ, Beckwith J. Tight Regulation, Modulation, and High-Level Expression by Vectors Containing the Arabinose P-Bad Promoter. J Bacteriol 177, 4121-4130 (1995).
2. Cao YJ, Jiang XL, Zhang RB, Xian M. Improved phloroglucinol production by metabolically engineered Escherichia coli. Appl Microbiol Biotechnol 91, 1545-1552 (2011).
3. Liu C, Ding Y, Zhang R, Liu H, Xian M, Zhao G. Functional balance between enzymes in malonyl-CoA pathway for 3-hydroxypropionate biosynthesis. Metab Eng 34, 104-111 (2016).
