# Supplementary material for: An acid-tolerance response system protecting exponentially growing Escherichia coli
Source: Nat Commun. 2020 Mar 20;11:1496. doi: 10.1038/s41467-020-15350-5 (PMC7083825; doi:10.1038/s41467-020-15350-5)
Supplement: Supplementary file 5 — Supplementary Data 2 [file 41467_2020_15350_MOESM5_ESM.xlsx]

## Sheet: Sheet1
Supplementary Data 2 Primers used in this study
Primer No.	Sequence	Restriction site
Construction of chromosomal epitope-tagged strains
fabA-his6
382	tgaaagtcggtctgttccaggatacgtctgccttccatcaccatcatcaccactaacatatgaatatcctccttag
383	gaggtttcgccttttgatactctgtctgattataagtgtaggctggagctgcttc
fabB-his6
610	tcggcttcggcggcaccaacgccacgctggtaatgcgcaagctgaaagatcatcaccatcatcaccactaacatatgaatatcctccttag
611	cgcgtaacgtcggatgcgacgctggcgcgtctactccgacctactgcgaacatatgaatatcctccttaggtgtaggctggagctgcttc
cpxA-his6
981	tttacggctggtgatttggttgccgctgtataagcggagtcatcaccatcatcaccactaagtgtaggctggagctgcttc
982	atgcggcgtaaacgccttatcctgcctgcaaatgcgaagtcatatgaatatcctccttag
Substitutions of the chromosomal CpxR box
fabA
956	cagagctcctacaccggtgaacaagaaacac	SacI
744	gtgaactggtgaaagcgcatctagaagcatctttcaccatctgggcagtag
745	cgctttcaccagttcac
957	cacggtacctcagacgaccatcaaccagcac	KpnI
fabB
1015	acgagctgcggtaatgtctgttccatc	SacI
746	cgatcttagcgatgtgtcatgagctgccatcttttctctattaaatggctg
747	acacatcgctaagatcg
1016	acggggtaccggtgagcgtcgtaagtacg	KpnI
Construction of chromosomal phoQ-cpxA fusion
1014	cagagctcggagtgaaacgatgcgcgtactggttgttgaag	SacI
723	cgtgaatcgagcttgggtaagacgctataaccgatcagcg
724	cgctgatcggttatagcgtcttacccaagctcgattcacg
725	cgggcggtcaaacagtaag
727	cttactgtttgaccgcccgtggtttatctatgtgctctcagc
718	cagctctagattattcatctttcggcgca	XbaI
Plasmids construction
pTrc-fabA
455	caggatcctatggtagataaacgcgaatc	BamHI
456	ctaagctttcagaaggcagacgtatcctg	HindIII
pTrc-fabB
457	caggatcctatgaaacgtgcagtgattactg	BamHI
458	caggtaccttaatctttcagcttgcgc	KpnI
pTrc-nlpE
556	taggatcctatggtgaaaaaagcgatag	BamHI
557	ataagcttttactgccccaaactactg	HindIII
pTrc-cpxA
702	catggatccgatgataggcagcttaaccgc	BamHI
703	catgtcgacactccgcttatacagcggc	SalI
pTrc-cpxR
650	cgcggatcctcatcaccatcatcaccacatgaataaaatcctgttagttg	BamHI
651	cccaagctttcatgaagcagaaaccatcag	HindIII
pTrc-cpxA-atoS
702	catggatccgatgataggcagcttaaccgc	BamHI
1293	catcaaaaccaacatcaacac
1298	gtgttgatgttggttttgatggaaggacgttcagcagtc
1299	gtgacaatcagcagtaatagcctcacatccattttccag
1294	ctattactgctgattgtcac
1295	catgaagctttaactccgcttatacagcgg	HindIII
pBAD-pHluorin2
1711	cggaattcatgagtaaaggagaagaacttttc	EcoRI
1712	gctctagattatttgtatagttcatccatg	XbaI
pBAD-fabA
1830	cggaattcatggtagataaacgcg	EcoRI
1831	ccaagctttcagaaggcagacgta	HindIII
pBAD-nlpE
692	ccggagctcggcaaagtgcgcagcggtcg	SacI
693	cggggtaccttactgccccaaactactgc	KpnI
pA-accADBC-fabA
1842	acgcgtcgacactggtttattccgaactga	SalI
1843	aaggaaaaaa gcggccgctcagaaggcagacgtatcctg	NotI
pACYC-slyB
2388	cggaattcccgatttttaccgttggtag	EcoRI
2385	gcgtcgacttagtggtgatgatggtgatggcgcggagaaacggtcacct	SalI
pACYC-rstA
2389	cggaattcacaccaatcaacagcactacc	EcoRI
2386	gcgtcgacttagtggtgatgatggtgatgttcccatgcatgaggcgcaa	SalI
Site-directed mutation of pTrc-cpxA
E37A
1444	agcgtcaggggctgatgattga
1445	gttcgctatccagaagcgcggt
E42A
1417	cttctggatagcgcacagcgtcag
1418	ctcggtcatctggcgtgaatcg
E50A
1419	ggctgatgattgcgcagcatgtc
1420	cctgacgctgttcgctatc
H52A
1421	atgattgagcaggctgtcgaagcgg
1422	cagcccctgacgctgttcgctatcc
E54A
1423	cagcatgtcgcagcggagctg
1424	ctcaatcatcagcccctga
E56A
1446	aacgatccgcccaacgatttaa
1447	cgccagcgccgcttcgacatgc
E91A
1432	cgctgaacgcagcgaaatgc
1433	ccgatcacgcggcctgcggt
E98A
1434	atcggcgctgcacgcagcgaaat
1435	cacgcggccttcggtggtca
E101A
1436	gctgaacgcagcgcaatgca
1437	gccgatcacgcggccttc
H117A
1438	cgataacgccgatgctccgcag
1439	gcctgaccaataaagttacga
E127A
1440	tctccgtgcgtgatggcgaag
1441	acggaccgaccagtgccacgc
E138A
1442	ccgtgcgtgatggcgcagata
1443	agaacggaccgaccagttcca
H52R
1672	atgattgagcagcgtgtcgaagcgg
1422	cagcccctgacgctgttcgctatcc
H52K
1674	atgattgagcagaaggtcgaagcgg
1422	cagcccctgacgctgttcgctatcc
H117R
1675	cgataacgccgatcgtccgcag
1439	gcctgaccaataaagttacga
H117K
1677	cgataacgccgataagccgcag
1439	gcctgaccaataaagttacga
qRT-PCR
fabA coding region in E. coli
676	accgaacatgctgatgatgg
677	atccgaagaaccacagatcc
fabB coding region in E. coli
678	ggaagtcctggcatctctg
679	ggtcaatgaggccagtgg
fabA 5’ untranslated region in E. coli
674	aggccaaacgacgctgatg
675	ccagttcagccaacgtaatgg
rpoD coding region in E. coli
672	ctatgccgaggtcaatgac
673	catcacctgaatgcccatg
fabA coding region in S. typhimurium
1328	accgaacatgctgatgatgg
1329	atccgaagaaccatagatcc
fabB coding region in S. typhimurium and K. pneumoniae
1330	ggaagtcctggcatctctg
1331	ggtcaatgaggccagtgg
rpoD coding region in S. typhimurium
1338	gcagtcacagctgaaacttc
1339	catgtcgttgatcatttgga
fabA coding region in K. pneumoniae
1332	accaaacatgctgatgatgg
1333	gataaagtggcaaccgaaga
rpoD coding region in K. pneumoniae
1340	cgtggtaaggagcaaggcta
1341	gtacccatttcacgcatgta
fabA coding region in P. aeruginosa
1334	atcgttcacatcagcgatgt
1335	ctgccagccgaggtagaaac
fabB coding region in P. aeruginosa
1336	ctgcctcggcaatgacaaag
1337	gaagcggaagaccttgcgat
rpoD coding region in P. aeruginosa
1342	gtgagcagggatacctgact
1343	gctgtctcgaatacgttga
EMSA and footprinting
fabA
682	gccagcaacgtgagttaacc
683	gcccaggccagtaatcac
fabB
684	ccagcccgttatcgttgg
685	tacctctgtaagtcgcac
RACE
fabA
1128	caccgcgaccagaggcaagaaggtcttc
1129	cgcgtttatctaccatgttctc
fabB
1130	gcggtcaatgaggccagtggtatccag
1131	ggctacgcatgccggaatc
