# Supplementary material for: An acid-tolerance response system protecting exponentially growing Escherichia coli
Source: Nat Commun. 2020 Mar 20;11:1496. doi: 10.1038/s41467-020-15350-5 (PMC7083825; doi:10.1038/s41467-020-15350-5)
Supplement: Supplementary file 7 — Source Data [file 41467_2020_15350_MOESM7_ESM.xlsx]

## Sheet: Fig 1A
	pH 7			pH 4.2			ratio
Time	CFU-1	CFU-2	CFU-3	CFU-1	CFU-2	CFU-3
0	636000	612000	629000
1	792000	721000	836000
2	1240000	1080000	1330000
3	2360000	2120000	2730000
4	5330000	4980000	6760000
5	17700000	14300000	23900000
6	53700000	49600000	70200000
7.2	304000000	281000000	367000000	304000000	281000000	367000000	1	1	1
7.7	432000000	413000000	496000000	212000000	193000000	224000000	0.490741	0.467312	0.451613
8.2	731000000	693000000	812000000	146000000	152000000	158000000	0.199726	0.219336	0.194581
9.2	1620000000	1470000000	1780000000	33800000	28400000	31100000	0.0208642	0.0193197	0.0174719
10.2	2660000000	2390000000	3730000000	22400000	18300000	17600000	0.00842105	0.0076569	0.0047185
11.2	3010000000	2420000000	3910000000	17900000	12400000	13200000	0.00594684	0.00512397	0.00337596
12.2	2640000000	2250000000	3820000000	11700000	7820000	8290000	0.00443182	0.00347556	0.00217016

## Sheet: Fig 1B
	pH 7	pH 7	pH 7	pH 4.2	pH 4.2	pH 4.2		p value
C14:0	0.01357	0.01668	0.01409	0.01949	0.01558	0.01477		0.352959
C16:0	0.58641	0.57272	0.5791	0.51138	0.52907	0.5121		0.00090521
C16:1	0.01391	0.01852	0.0289	0.08591	0.07499	0.05981		0.0037492
C18:0	0.30055	0.28733	0.28486	0.25244	0.24189	0.25571		0.0030989
C18:1	0.07721	0.06475	0.08406	0.12079	0.13035	0.12599		0.0013201
total	0.99165	0.96	0.99101	0.99001	0.99188	0.96838

## Sheet: Fig 1D
									anti-His6
									relative protein amount
										fabA			fabB
									pH 7.0	1	1	1	1	1	1
									pH 4.2	1.62192	1.54379	1.37335	1.64737	1.61502	2.47252
									p value	0.00220315			0.0314083

## Sheet: Fig 1E
relative mRNA level
	pH 7.0						pH 4.2							p value
fabA	1	1	1	1	1	1	2.25927	2.00145	2.07151	1.82636	1.7699	1.6957		7.57989e-07
fabB	1	1	1	1	1	1	1.82309	1.67139	1.71316	3.43249	3.26866	3.39811		0.00171655

## Sheet: Fig 1F
CFU	pH 7.0-1	pH 7.0-2	pH 7.0-3	pH 4.2-1	pH 4.2-2	pH 4.2-3
vector	961000000	972000000	981000000	238000000	252000000	264000000
pfabA	528000000	521000000	542000000	432000000	441000000	453000000
pfabB	594000000	518000000	546000000	502000000	474000000	568000000
	CFU ratio-1	CFU ratio-2	CFU ratio-3		p value
vector	0.247659	0.259259	0.269113
pfabA	0.818182	0.846449	0.835793		6.20619e-07
pfabB	0.845118	0.915058	1.04029		0.000300048

## Sheet: Fig 1G
CFU	30ºC						42ºC
	pH 7.0-1	pH 7.0-2	pH 7.0-3	pH 4.2-1	pH 4.2-2	pH 4.2-3	pH 7.0-1	pH 7.0-2	pH 7.0-3	pH 4.2-1	pH 4.2-2	pH 4.2-3
wt	5620000000	5500000000	5370000000	2770000000	2810000000	3070000000	622000000	609000000	631000000	333000000	304000000	297000000
fabATs	3520000000	3120000000	3670000000	1790000000	2020000000	1970000000	3780000000	4010000000	3940000000	96000000	134000000	113000000
fabBTs	4470000000	4130000000	4020000000	2710000000	2930000000	2840000000	209000000	231000000	223000000	34900000	37200000	36500000
CFU ratio	30ºC	30ºC	30ºC	42ºC	42ºC	42ºC		p value
wt	0.492883	0.510909	0.571695	0.53537	0.499179	0.470681		0.482867
fabATs	0.508523	0.647436	0.536785	0.0253968	0.0334165	0.0286802		0.000228029
fabBTs	0.606264	0.709443	0.706468	0.166986	0.161039	0.163677		0.000114304

## Sheet: Fig 2C
										anti-His6
										relative protein amount
											vector		pnlpE		cpxR pnlpE
										FabA	1	1	2.09405	1.95696	0.254402	0.455812
										FabB	1	1	2.75128	2.10727	0.676369	0.618396

## Sheet: Fig 2D
relative mRNA level
	vector						pnlpE						ΔcpxR pnlpE							p value
fabA	1	1	1	1	1	1	1.5004	1.7512	1.7988	1.3878	1.4684	1.5842	0.3634	0.327	0.3784	0.3988	0.4023	0.3841		5.37734e-06	9.28075e-14
fabB	1	1	1	1	1	1	2.247	2.25395	2.58182	2.23971	3.15362	2.36954	1.1925	1.0702	1.17778	1.26005		1.41205		1.45167e-06

## Sheet: Fig 2E
	vector	vector	pNlpE	pNlpE	cpxR pNlpE	cpxR pNlpE
C14:0	0.01357	0.01668	0.01286	0.01272	0.01322	0.01465
C16:0	0.58641	0.57272	0.48309	0.4875	0.5847	0.5871
C16:1	0.01391	0.01852	0.09508	0.09283	0.013208	0.019836
C18:0	0.30055	0.28733	0.23211	0.23389	0.29272	0.303983
C18:1	0.07721	0.06475	0.15129	0.14807	0.06664	0.07403
total	0.99165	0.96	0.97443	0.97501	0.970488	0.999599

## Sheet: Fig 2F
CFU	pH 7.0-1	pH 7.0-2	pH 7.0-3	pH 4.2-1	pH 4.2-2	pH 4.2-3
vector	791000000	856000000	814000000	228000000	208000000	206000000
pNlpE	761000000	739000000	718000000	665000000	721000000	687000000
pNlpE cpxR	497000000	522000000	539000000	57000000	49000000	44000000
cpxR vector	1060000000	500000000	560000000	56000000	38000000	42000000
	CFU ratio-1	CFU ratio-2	CFU ratio-3
vector	0.288243	0.242991	0.253071
pNlpE	0.87385	0.975643	0.956825
pNlpE cpxR	0.114688	0.0938697	0.0816327
cpxR vector	0.0528302	0.076	0.075
p value	0.000246734	1.37663e-05	3.88563e-05

[truncated: 24 more sheets: Fig 3C, Fig 3D, Fig 3E, Fig 3F, Fig 3G, Fig 4A, Fig 4C, Fig 4E, Fig 4F, Fig 4G, Fig 5A, Fig 5B, Fig 5C, Fig 5D, Fig 5E, Fig 6A, Fig 6B, Fig S1, Fig S2, Fig S3B …]
